# Supplementary material for: Whole-genome sequencing of phenotypically distinct inflammatory breast cancers reveals similar genomic alterations to non-inflammatory breast cancers
Source: Genome Med. 2021 Apr 26;13:70. doi: 10.1186/s13073-021-00879-x (PMC8077918; doi:10.1186/s13073-021-00879-x)
Supplement: Supplementary file 1 — Additional file 1: Table S1. Characteristics of IBC and non-IBC patients. [file 13073_2021_879_MOESM1_ESM.xlsx]

## Sheet: IBC
Sample ID's	Age	Race	HER2 +/-	ER +/-	PR +/-	Stage	cT	cN	cM	cStage
101	59	White	Positive	Positive	positive	T4	T4d	1	0	IIIB
111	47	White	Positive	Negative	Negative	T4	T4d	1	0	IIIB
150	54	White	Negative	Positive	Positive	T4	T4d	0	0	IIIB
172	75	White	Negative	Negative	Low Positive	0	T4d	3c	1 (mediastinal LNs)	IV
193	41	Black	Negative	Positive	low positive	T4	T4d	2	1 (liver)	IV
208	56	White	Negative	Positive	Negative	T4	T4d	1	0	IIIB
220	60	Hispanic	Negative	Positive	Positive	T4	T4d	2	0	IIIB
228	68	White	Negative	Negative	Negative	1+	T4d	2	0	IIIB
232	52	White	Negative	Negative	Negative	0	T4d	3	0	IIIC
235	42	Black	Negative	Positive	positive	T4	T4d	3	1 (bone)	IV
266	40	Black	Negative	Positive	Positive	T4	T4d	3	0	IIIC
267	59	White	Positive	Negative	Negative	T4	T4d	2	0	IIIB
298	57	White	Negative	Negative	negative	0	T4d	3	0	IIIC
300	39	White	Positive	Negative	Negative	3+	T4d	1	0	IIIB
305	69	White	Negative	Negative	Negative	1+	T4d	2	1(bone,liver)	IV
311	49	Hispanic	Negative	Negative	negative	0	T4d	2a	0	IIIB
312	68	White	Negative	Positive	Positive	1+	T4d	2	0	IIIB
328	50	White	Positive	Negative	negative	3+	T4d	3a	0	IIIC
333	64	Black	Negative	Negative	Negative	0	T4d	1	0	IIIB
343	57	White	Negative	Low Positive	negative	0	T4d	1	0	IIIB

## Sheet: NonIBC
Sample ID's	Age	Race	HER2 +/-	ER +/-	PR +/-
TCGA-A2-A0EY	62	WHITE	Positive	Positive	Negative
TCGA-A8-A092	48	[Not Available]	Negative	Positive	Positive
TCGA-AN-A04D	58	WHITE	Negative	Negative	Negative
TCGA-AN-A0AT	62	WHITE	Negative	Negative	Negative
TCGA-AN-A0G0	56	WHITE	Negative	Negative	Negative
TCGA-AN-A0XR	55	WHITE	Negative	Positive	Negative
TCGA-AO-A03N	59	WHITE	Negative	Positive	Positive
TCGA-AO-A0J6	61	WHITE	Negative	Negative	Negative
TCGA-AR-A1AY	65	WHITE	Negative	Negative	Negative
TCGA-AR-A24Z	57	WHITE	Negative	Positive	Positive
TCGA-BH-A0B3	53	WHITE	Negative	Negative	Negative
TCGA-BH-A0DT	41	WHITE	Negative	Positive	Positive
TCGA-BH-A0EA	72	WHITE	Negative	Positive	Positive
TCGA-BH-A0H0	69	WHITE	Negative	Positive	Positive
TCGA-D8-A27H	72	WHITE	Negative	Negative	Negative
TCGA-E2-A152	56	WHITE	Positive	Positive	Negative
TCGA-E2-A156	61	WHITE	Negative	Positive	Positive
TCGA-E2-A1LL	73	BLACK OR AFRICAN AMERICAN	Negative	Negative	Negative
TCGA-E9-A1NH	71	WHITE	Negative	Positive	Positive
TCGA-EW-A1J5	59	WHITE	Negative	Positive	Positive
TCGA-EW-A1P8	58	WHITE	Negative	Negative	Negative
TCGA-EW-A1PB	70	BLACK OR AFRICAN AMERICAN	Negative	Negative	Negative
TCGA-EW-A1PH	52	WHITE	Negative	Negative	Negative
