# Supplementary material for: Whole-genome sequencing of phenotypically distinct inflammatory breast cancers reveals similar genomic alterations to non-inflammatory breast cancers
Source: Genome Med. 2021 Apr 26;13:70. doi: 10.1186/s13073-021-00879-x (PMC8077918; doi:10.1186/s13073-021-00879-x)
Supplement: Supplementary file 2 — Additional file 2: Table S2. Technical details for sequencing. [file 13073_2021_879_MOESM2_ESM.xlsx]

## Sheet: Sheet1
SampleName	Number of raw reads	Number of mapped reads	% of mapped reads	sequeinc coverage
Yale-IBC-150-tumor	1478299405	1.46621e+09	99.1823	60X
Yale-IBC-111-tumor	1619721544	1.60737e+09	99.2372	60X
Yale-IBC-101-tumor	1478583198	1.46839e+09	99.3103	60X
Yale-IBC-172-tumor	1412849297	1.40471e+09	99.4241	60X
Yale-IBC-220-tumor	1430286439	1.41735e+09	99.0954	60X
Yale-IBC-208-tumor	1507109444	1.49565e+09	99.2399	60X
Yale-IBC-193-tumor	1385495004	1.3715e+09	98.9897	60X
Yale-IBC-312-tumor	1345223944	1.34004e+09	99.6145	60X
Yale-IBC-305-tumor	1455163301	1.44454e+09	99.2698	60X
Yale-IBC-311-tumor	1417311001	1.401e+09	98.8492	60X
Yale-IBC-300-tumor	1349141050	1.33981e+09	99.3083	60X
Yale-IBC-266-tumor	1459553640	1.4449e+09	98.9963	60X
Yale-IBC-235-tumor	1385227722	1.37993e+09	99.6173	60X
Yale-IBC-232-tumor	1379004115	1.37528e+09	99.73	60X
Yale-IBC-267-tumor	1359605519	1.33835e+09	98.4365	60X
Yale-IBC-328-tumor	1341029619	1.33091e+09	99.245	60X
Yale-IBC-343-tumor	1469087364	1.45821e+09	99.2594	60X
Yale-IBC-333-tumor	1656111377	1.64308e+09	99.2133	60X
Yale-IBC-228-tumor	1418554857	1.38899e+09	97.9161	60X
Yale-IBC-298-tumor	1616897875	1.60629e+09	99.3442	60X
Yale-IBC-172-normal	1029235814	1.02307e+09	99.4008	40X
Yale-IBC-111-normal	1032644156	1.02425e+09	99.1868	40X
Yale-IBC-150-normal	1023608017	1.01471e+09	99.1311	40X
Yale-IBC-101-normal	1227887826	1.21723e+09	99.1318	40X
Yale-IBC-220-normal	1012540599	1.00875e+09	99.626	40X
Yale-IBC-208-normal	1102599126	1.09026e+09	98.881	40X
Yale-IBC-232-normal	1012687873	1.00598e+09	99.3375	40X
Yale-IBC-193-normal	1138694389	1.12705e+09	98.9772	40X
Yale-IBC-312-normal	350273500	3.47472e+08	99.2002	40X
Yale-IBC-328-normal	1031578429	1.02469e+09	99.332	40X
Yale-IBC-305-normal	1024438653	1.01108e+09	98.6961	40X
Yale-IBC-311-normal	1068170994	1.06051e+09	99.2824	40X
Yale-IBC-267-normal	1062565339	1.05606e+09	99.3882	40X
Yale-IBC-266-normal	1129343146	1.11501e+09	98.7308	40X
Yale-IBC-300-normal	1018203200	1.00999e+09	99.1933	40X
Yale-IBC-235-normal	1132109933	1.12402e+09	99.2857	40X
Yale-IBC-333-normal	1184388466	1.17524e+09	99.2278	40X
Yale-IBC-343-normal	1292948548	1.28375e+09	99.2884	40X
Yale-IBC-228-normal	1605478511	1.58424e+09	98.6769	60X
Yale-IBC-298-normal	1534264425	1.47825e+09	96.3493	60X
