# Supplementary material for: Whole-genome sequencing of phenotypically distinct inflammatory breast cancers reveals similar genomic alterations to non-inflammatory breast cancers
Source: Genome Med. 2021 Apr 26;13:70. doi: 10.1186/s13073-021-00879-x (PMC8077918; doi:10.1186/s13073-021-00879-x)
Supplement: Supplementary file 3 — Additional file 3: Table S3. Tumor purity of IBC samples. [file 13073_2021_879_MOESM3_ESM.xlsx]

## Sheet: Sheet1
Sample	Tumor purity
IBC-101	0.781757
IBC-111	0.725067
IBC-150	0.620574
IBC-172	0.789244
IBC-193	0.834982
IBC-208	0.999987
IBC-220	0.861876
IBC-228	0.694261
IBC-232	0.924254
IBC-235	0.967715
IBC-266	0.93687
IBC-267	0.854139
IBC-298	0.827559
IBC-300	0.712387
IBC-305	0.912992
IBC-311	0.793291
IBC-312	0.802131
IBC-328	0.70897
IBC-333	0.635832
IBC-343	0.988168
