# Supplementary material for: Whole-genome sequencing of phenotypically distinct inflammatory breast cancers reveals similar genomic alterations to non-inflammatory breast cancers
Source: Genome Med. 2021 Apr 26;13:70. doi: 10.1186/s13073-021-00879-x (PMC8077918; doi:10.1186/s13073-021-00879-x)
Supplement: Supplementary file 5 — Additional file 5: Table S4. Significant peaks with somatic CNVs. [file 13073_2021_879_MOESM5_ESM.xlsx]

## Sheet: Gain
Chr	Start	End
chr1	144000000	145000000
chr1	145000000	146000000
chr1	146000000	147000000
chr1	147000000	148000000
chr1	148000000	149000000
chr1	156000000	157000000
chr1	159000000	160000000
chr1	160000000	161000000
chr1	161000000	162000000
chr1	162000000	163000000
chr1	164000000	165000000
chr1	165000000	166000000
chr1	166000000	167000000
chr1	167000000	168000000
chr1	168000000	169000000
chr1	190000000	191000000
chr1	191000000	192000000
chr1	192000000	193000000
chr1	199000000	200000000
chr1	200000000	201000000
chr1	201000000	202000000
chr1	202000000	203000000
chr1	203000000	204000000
chr1	204000000	205000000
chr1	205000000	206000000
chr1	206000000	207000000
chr1	214000000	215000000
chr1	217000000	218000000
chr1	218000000	219000000
chr1	219000000	220000000
chr1	220000000	221000000
chr1	221000000	222000000
chr1	222000000	223000000
chr1	223000000	224000000
chr1	224000000	225000000
chr1	225000000	226000000
chr1	226000000	227000000
chr1	227000000	228000000
chr1	229000000	230000000
chr1	230000000	231000000
chr1	231000000	232000000
chr1	232000000	233000000
chr1	233000000	234000000
chr1	234000000	235000000
chr1	235000000	236000000
chr1	236000000	237000000
chr1	237000000	238000000
chr1	238000000	239000000
chr1	239000000	240000000
chr1	240000000	241000000
chr1	241000000	242000000
chr1	242000000	243000000
chr1	243000000	244000000
chr1	244000000	245000000
chr1	245000000	246000000
chr1	246000000	247000000
chr1	247000000	248000000
chr1	248000000	249000000
chr1	249000000	249250621
chr3	172000000	173000000
chr6	5000000	6000000
chr6	6000000	7000000
chr6	9000000	10000000
chr6	10000000	11000000
chr6	11000000	12000000
chr6	12000000	13000000
chr6	42000000	43000000
chr16	0	1000000
chr16	1000000	2000000
chr16	2000000	3000000
chr16	3000000	4000000
chr16	4000000	5000000
chr16	5000000	6000000
chr16	6000000	7000000
chr16	7000000	8000000
chr16	8000000	9000000
chr16	9000000	10000000
chr16	10000000	11000000
chr16	11000000	12000000
chr16	12000000	13000000
chr16	13000000	14000000
chr16	14000000	15000000
chr16	15000000	16000000
chr16	16000000	17000000
chr16	19000000	20000000
chr16	26000000	27000000
chr16	27000000	28000000
chr16	28000000	29000000
chr16	29000000	30000000
chr16	30000000	31000000
chr16	31000000	32000000
chr16	32000000	33000000
chr16	33000000	34000000
chr16	34000000	35000000
chr17	36000000	37000000
chr19	28000000	29000000
chr19	29000000	30000000
chr19	30000000	31000000
chr19	31000000	32000000
chr19	33000000	34000000
chr19	35000000	36000000
chr19	36000000	37000000
chr19	58000000	59000000
chr20	26000000	27000000
chr20	30000000	31000000
chr20	32000000	33000000
chr20	33000000	34000000
chr20	34000000	35000000

## Sheet: Loss
Chr	Start	End
chr1	68000000	69000000
chr1	69000000	70000000
chr1	70000000	71000000
chr1	71000000	72000000
chr1	72000000	73000000
chr1	73000000	74000000
chr1	74000000	75000000
chr1	75000000	76000000
chr1	96000000	97000000
chr1	102000000	103000000
chr2	123000000	124000000
chr2	126000000	127000000
chr2	132000000	133000000
chr2	133000000	134000000
chr2	134000000	135000000
chr2	137000000	138000000
chr2	138000000	139000000
chr2	139000000	140000000
chr2	140000000	141000000
chr2	141000000	142000000
chr2	142000000	143000000
chr2	143000000	144000000
chr2	144000000	145000000
chr2	145000000	146000000
chr2	146000000	147000000
chr2	147000000	148000000
chr2	148000000	149000000
chr2	149000000	150000000
chr2	150000000	151000000
chr2	151000000	152000000
chr2	153000000	154000000
chr2	154000000	155000000
chr2	155000000	156000000
chr2	156000000	157000000
chr2	157000000	158000000
chr2	158000000	159000000
chr2	159000000	160000000
chr2	160000000	161000000
chr2	162000000	163000000
chr2	163000000	164000000
chr2	164000000	165000000
chr2	169000000	170000000
chr2	170000000	171000000
chr2	172000000	173000000
chr2	180000000	181000000
chr2	184000000	185000000
chr2	185000000	186000000
chr2	186000000	187000000
chr2	187000000	188000000
chr2	188000000	189000000
chr2	192000000	193000000
chr2	193000000	194000000
chr2	194000000	195000000
chr2	195000000	196000000
chr2	196000000	197000000
chr2	205000000	206000000
chr2	209000000	210000000
chr2	210000000	211000000
chr2	211000000	212000000
chr2	212000000	213000000
chr2	213000000	214000000
chr2	214000000	215000000
chr2	215000000	216000000
chr2	216000000	217000000
chr2	222000000	223000000
chr4	42000000	43000000
chr4	43000000	44000000
chr4	45000000	46000000
chr4	46000000	47000000
chr4	59000000	60000000
chr4	60000000	61000000
chr4	61000000	62000000
chr4	62000000	63000000
chr4	63000000	64000000
chr4	64000000	65000000
chr4	65000000	66000000
chr4	66000000	67000000
chr4	67000000	68000000
chr4	68000000	69000000
chr4	69000000	70000000
chr4	70000000	71000000
chr4	71000000	72000000
chr4	87000000	88000000
chr4	90000000	91000000
chr4	91000000	92000000
chr4	92000000	93000000
chr4	93000000	94000000
chr4	94000000	95000000
chr4	95000000	96000000
chr4	96000000	97000000
chr4	97000000	98000000
chr4	98000000	99000000
chr4	99000000	100000000
chr4	100000000	101000000
chr4	101000000	102000000
chr4	102000000	103000000
chr4	103000000	104000000
chr4	104000000	105000000
chr4	105000000	106000000
chr4	106000000	107000000
chr4	107000000	108000000
chr4	108000000	109000000
chr4	109000000	110000000
chr4	110000000	111000000
chr4	111000000	112000000
chr4	112000000	113000000
chr4	113000000	114000000
chr4	114000000	115000000
chr4	115000000	116000000
chr4	116000000	117000000
chr4	117000000	118000000
chr4	118000000	119000000
chr4	119000000	120000000
chr4	120000000	121000000
chr4	124000000	125000000
chr4	125000000	126000000
chr4	126000000	127000000
chr4	127000000	128000000
chr4	128000000	129000000
chr4	130000000	131000000
chr4	131000000	132000000
chr4	132000000	133000000
chr4	133000000	134000000
chr4	134000000	135000000
chr4	135000000	136000000
chr4	136000000	137000000
chr4	137000000	138000000
chr4	138000000	139000000
chr4	139000000	140000000
chr4	142000000	143000000
chr4	143000000	144000000
chr4	144000000	145000000
chr4	145000000	146000000
chr4	148000000	149000000
chr4	151000000	152000000
chr4	154000000	155000000
chr4	155000000	156000000
chr4	156000000	157000000
chr4	157000000	158000000
chr4	162000000	163000000
chr4	163000000	164000000
chr4	164000000	165000000
chr4	165000000	166000000
chr4	166000000	167000000
chr4	167000000	168000000
chr4	168000000	169000000
chr4	169000000	170000000
chr4	171000000	172000000
chr4	172000000	173000000
chr4	173000000	174000000
chr4	175000000	176000000
chr4	176000000	177000000
chr4	177000000	178000000
chr4	178000000	179000000
chr4	179000000	180000000
chr5	99000000	100000000
chr5	100000000	101000000
chr5	101000000	102000000
chr5	102000000	103000000
chr5	103000000	104000000
chr5	104000000	105000000
chr9	103000000	104000000
chr9	104000000	105000000
chr9	106000000	107000000
chr9	107000000	108000000
chr10	54000000	55000000
chr10	55000000	56000000
chr10	56000000	57000000
chr10	57000000	58000000
chr10	58000000	59000000
chr10	82000000	83000000
chr10	83000000	84000000
chr10	84000000	85000000
chr10	85000000	86000000
chr10	87000000	88000000
chr10	88000000	89000000
chr10	89000000	90000000
chr10	90000000	91000000
chr10	91000000	92000000
chr10	92000000	93000000
chr10	93000000	94000000
chr10	107000000	108000000
chr11	24000000	25000000
chr11	27000000	28000000
chr11	28000000	29000000
chr12	59000000	60000000
chr12	60000000	61000000
chr12	61000000	62000000
chr12	62000000	63000000
chr15	44000000	45000000
chr15	45000000	46000000
chr15	46000000	47000000
chr15	47000000	48000000
chr15	48000000	49000000
chr15	49000000	50000000
chr15	50000000	51000000
chr15	51000000	52000000
chr15	52000000	53000000
chr15	53000000	54000000
chr15	54000000	55000000
chr15	55000000	56000000
chr15	56000000	57000000
chr15	57000000	58000000
chr15	58000000	59000000
chr15	59000000	60000000
chr15	60000000	61000000
chr15	61000000	62000000
chr15	62000000	63000000
chr16	46000000	47000000
chr16	55000000	56000000
chr16	56000000	57000000
chr16	59000000	60000000
chr16	60000000	61000000
chr16	61000000	62000000
chr16	62000000	63000000
chr16	63000000	64000000
chr16	64000000	65000000
chr16	65000000	66000000
chr16	66000000	67000000
chr16	67000000	68000000
chr17	11000000	12000000
