# Supplementary material for: Whole-genome sequencing of phenotypically distinct inflammatory breast cancers reveals similar genomic alterations to non-inflammatory breast cancers
Source: Genome Med. 2021 Apr 26;13:70. doi: 10.1186/s13073-021-00879-x (PMC8077918; doi:10.1186/s13073-021-00879-x)
Supplement: Supplementary file 6 — Additional file 6: Table S5. Cancer genes located in significant peaks with somatic CNVs. [file 13073_2021_879_MOESM6_ESM.xlsx]

## Sheet: Sheet1
CNV Types	Chr_Bin	Start_Bin	End_Bin	Chr_Gene	Start_Gene	End_Gene	Gene Name	Function
Loss	chr2	140000000	141000000	chr2	140233185	142130729	LRP1B	LRP1B is a putative tumor suppressor and a member of the low-density lipoprotein (LDL) receptor family. The LDL receptor family have roles related to clearance of extracellular ligand and are proposed to be involved in extracellular signal transduction.
Loss	chr2	141000000	142000000	chr2	140233185	142130729	LRP1B
Loss	chr2	142000000	143000000	chr2	140233185	142130729	LRP1B
Loss	chr2	147000000	148000000	chr2	147845152	147927274	ACVR2A	This gene encodes a receptor for activin A, activin B and inhibin A which are members of the transforming growth factor-beta (TGF-beta) superfamily involved in diverse biological processes. The encoded protein is a transmembrane serine-threonine kinase receptor which mediates signaling by forming heterodimeric complexes with various combinations of type I and type II receptors and ligands in a ce…
Loss	chr2	157000000	158000000	chr2	157737530	157799493	ACVR1	This gene encodes activin A type I receptor which signals a particular transcriptional response in concert with activin type II receptors.
Loss	chr2	211000000	212000000	chr2	211383614	212538530	ERBB4	ErbB4 (HER4) is one of the four members in the EGFR subfamily of receptor tyrosine kinases. Ligands include EGF, epiregulin, betacellulin and the neuregulins (Sundvall et. al.). Of these, NRG3 and NRG4 exclusively bind HER4.
Loss	chr2	212000000	213000000	chr2	211383614	212538530	ERBB4
Loss	chr2	215000000	216000000	chr2	215312143	215349656	ATIC	This gene encodes a bifunctional protein that catalyzes the last two steps of the de novo purine biosynthetic pathway. The N-terminal domain has phosphoribosylaminoimidazolecarboxamide formyltransferase activity, and the C-terminal domain has IMP cyclohydrolase activity.
Loss	chr4	98000000	99000000	chr4	98261565	98442117	RAP1GDS1	Stimulates GDP/GTP exchange reaction of a group of small GTP-binding proteins (G proteins) including Rap1a/Rap1b, RhoA, RhoB and KRas, by stimulating the dissociation of GDP from and the subsequent binding of GTP to each small G protein.
Loss	chr4	105000000	106000000	chr4	105233942	105276519	TET2	The protein encoded by this gene is a methylcytosine dioxygenase that catalyzes the conversion of methylcytosine to 5-hydroxymethylcytosine.Dioxygenase that catalyzes the conversion of the modified genomic base 5-methylcytosine (5mC) into 5-hydroxymethylcytosine (5hmC) and plays a key role in active DNA demethylation. Has a preference for 5-hydroxymethylcytosine in CpG motifs. Also mediates subse…
Loss	chr4	108000000	109000000	chr4	108063628	108167767	LEF1	Participates in the Wnt signaling pathway. Activates transcription of target genes in the presence of CTNNB1 and EP300.
Loss	chr16	64000000	65000000	chr16	64947602	65004869	CDH11	Cadherin 11 is a type II classical cadherin from the cadherin superfamily, integral membrane proteins that mediate calcium-dependent cell-cell adhesion.
Gain	chr1	147000000	148000000	chr1	147611836	147624864	BCL9	Involved in signal transduction through the Wnt pathway. Promotes beta-catenin's transcriptional activity
Gain	chr1	161000000	162000000	chr1	161663241	161677553	FCGR2B	The protein encoded by this gene, CD32, is a low affinity receptor for the Fc region of immunoglobulin gamma complexes. The encoded protein is involved in the phagocytosis of immune complexes and in the regulation of antibody production by B-cells.
Gain	chr1	161000000	162000000	chr1	161314405	161362433	SDHC	This gene encodes one of four nuclear-encoded subunits that comprise succinate dehydrogenase, also known as mitochondrial complex II, a key enzyme complex of the tricarboxylic acid cycle and aerobic respiratory chains of mitochondria. The encoded protein is one of two integral membrane proteins that anchor other subunits of the complex, which form the catalytic core, to the inner mitochondrial me…
Gain	chr1	162000000	163000000	chr1	162719063	162780246	DDR2	This gene encodes a member of the discoidin domain receptor subclass of the receptor tyrosine kinase (RTKs) protein family. RTKs play a key role in the communication of cells with their microenvironment. The encoded protein is a collagen-induced receptor that activates signal transduction pathways involved in cell adhesion, proliferation, and extracellular matrix remodeling. This protein is expre…
Gain	chr1	241000000	242000000	chr1	241497827	241519722	FH	The protein encoded by this gene is an enzymatic component of the tricarboxylic acid (TCA) cycle, or Krebs cycle, and catalyzes the formation of L-malate from fumarate. It exists in both a cytosolic form and an N-terminal extended form, differing only in the translation start site used.
Gain	chr16	0	1000000	chr16	288121	347025	AXIN1	This gene encodes a cytoplasmic protein which contains a regulation of G-protein signaling (RGS) domain and a dishevelled and axin (DIX) domain. The encoded protein interacts with adenomatosis polyposis coli, catenin beta-1, glycogen synthase kinase 3 beta, protein phosphate 2, and itself. This protein functions as a negative regulator of the wingless-type MMTV integration site family, member 1 (…
Gain	chr16	9000000	10000000	chr16	9763148	10180411	GRIN2A	G Protein-Regulated Inducer Of Neurite Outgrowth 2
Gain	chr16	10000000	11000000	chr16	9763148	10180411	GRIN2A
Gain	chr16	10000000	11000000	chr16	10877331	10923304	CIITA	The protein is located in the nucleus and acts as a positive regulator of class II major histocompatibility complex gene transcription, and is referred to as the "master control factor" for the expression of these genes.
Gain	chr16	11000000	12000000	chr16	11254842	11255478	SOCS1	This gene encodes a member of the STAT-induced STAT inhibitor (SSI), also known as suppressor of cytokine signaling (SOCS), family. SSI family members are cytokine-inducible negative regulators of cytokine signaling.SOCS1 is involved in negative regulation of cytokines that signal through the JAK/STAT3 pathway. Through binding to JAKs, inhibits their kinase activity
Gain	chr16	11000000	12000000	chr16	11345471	11350790	RMI2	Essential component of the RMI complex, a complex that plays an important role in the processing of homologous recombination intermediates. It is required to regulate sister chromatid segregation and to limit DNA crossover. Essential for the stability, localization, and function of BLM, TOP3A, and complexes containing BLM. In the RMI complex, it is required to target BLM to chromatin and stress-i…
Gain	chr16	11000000	12000000	chr16	11965324	11967847	TNFRSF17	The protein encoded by this gene is a member of the TNF-receptor superfamily. This receptor is preferentially expressed in mature B lymphocytes, and may be important for B cell development and autoimmune response. This receptor has been shown to specifically bind to the tumor necrosis factor (ligand) superfamily, member 13b (TNFSF13B/TALL-1/BAFF), and to lead to NF-kappaB and MAPK8/JNK activation…
Gain	chr16	11000000	12000000	chr16	11976806	12052226	RUNDC2A	SNX29 (Sorting Nexin 29) is a Protein Coding gene probably involved in microtubule motor activity and phosphatidylinositol binding.
Gain	chr16	12000000	13000000	chr16	11976806	12052226	RUNDC2A	Additional gene information for SNX29 Gene
Gain	chr16	13000000	14000000	chr16	13920165	13948347	ERCC4	The protein encoded by this gene forms a complex with ERCC1 and is involved in the 5' incision made during nucleotide excision repair. This complex is a structure specific DNA repair endonuclease that interacts with EME1
Gain	chr16	15000000	16000000	chr16	15708810	15838252	MYH11	The protein encoded by this gene is a smooth muscle myosin belonging to the myosin heavy chain family. The gene product is a subunit of a hexameric protein that consists of two heavy chain subunits and two pairs of non-identical light chain subunits. It functions as a major contractile protein, converting chemical energy into mechanical energy through the hydrolysis of ATP.
Gain	chr16	27000000	28000000	chr16	27430072	27449284	IL21R	The protein encoded by this gene is a cytokine receptor for interleukin 21 (IL21). It belongs to the type I cytokine receptors, and has been shown to form a heterodimeric receptor complex with the common gamma-chain, a receptor subunit also shared by the receptors for interleukin 2, 4, 7, 9, and 15.
Gain	chr16	31000000	32000000	chr16	31180214	31191438	FUS	This gene encodes a multifunctional protein component of the heterogeneous nuclear ribonucleoprotein (hnRNP) complex. The hnRNP complex is involved in pre-mRNA splicing and the export of fully processed mRNA to the cytoplasm. This protein belongs to the FET family of RNA-binding proteins which have been implicated in cellular processes that include regulation of gene expression, maintenance of ge…
