# Supplementary material for: Whole-genome sequencing of phenotypically distinct inflammatory breast cancers reveals similar genomic alterations to non-inflammatory breast cancers
Source: Genome Med. 2021 Apr 26;13:70. doi: 10.1186/s13073-021-00879-x (PMC8077918; doi:10.1186/s13073-021-00879-x)
Supplement: Supplementary file 7 — Additional file 7: Table S6. Germline SNVs in TGF β pathway. [file 13073_2021_879_MOESM7_ESM.xlsx]

## Sheet: Germline variants
					Normal blood (germline)					Tumor DNA						gnomeAD v2.1.1 (n=141,456)
Patient ID	Gene	Chromosome	Location	Coding sequence (cds)?	Ref Allele	Alt Allele	AC	AN	AF	Ref Allele	Alt Allele	AC	AN	AF	LOH?	Ref Allele	Alt Allele	AC	AN	AF
IBC-101	USP9X	chrX	40731634	non-cds	C	T	1	2	0.5	C	T	1	2	0.5	No	C	T	69	17267	0.003996
IBC-150	TGFBR2	chr3	30647967	non-cds	A	G	1	2	0.5	A	G	1	2	0.5	No	A	G	8	31368	0.000255
IBC-172	USP9X	chrX	40996058	cds	G	A	1	2	0.5	G	A	1	2	0.5	No	G	A	2	181381	1.103e-05
IBC-172	USP9X	chrX	40731634	non-cds	C	T	1	2	0.5	C	T	1	2	0.5	No	C	T	69	17267	0.003996
IBC-193	TGFBR2	chr3	30670445	non-cds	T	C	1	2	0.5	T	C	1	2	0.5	No	T	C	1	31398	3.185e-05
IBC-228	USP9X	chrX	40731638	non-cds	A	T	1	2	0.5	A	T	1	2	0.5	No	A	T	18	18592	0.0009682
IBC-235	SMAD4	chr18	49573382	non-cds	T	C	1	2	0.5	T	C	1	2	0.5	No	T	C	19	31252	0.000608
IBC-266	SMAD4	chr18	48605501	non-cds	C	A	1	2	0.5	C	A	1	2	0.5	No	C	A	ND	ND	ND
IBC-266	TGFBR2	chr3	30672908	non-cds	G	A	1	2	0.5	G	A	1	2	0.5	No	G	A	3	31346	9.571e-05
IBC-300	USP9X	chrX	41253736	non-cds	G	C	1	2	0.5	G	C	1	2	0.5	No	G	C	ND	ND	ND
IBC-311	ACVR1B	chr12	52541323	non-cds	C	A	2	2	1	C	A	2	2	1	No	C	A	181	29490	0.006138
IBC-333	SMAD4	chr18	49480211	non-cds	G	A	1	2	0.5	G	A	1	2	0.5	No	G	A	6	31400	0.0001911
Abbreviations
Ref Allele: Reference Allele
Alt Allele: Alternative Allele
AC: Allele count for alternative allele
AN: Total number of alleles
AF: Allele Frequency
LOH: Loss of Heterozygosity
gnomAD: The Genome Aggregation Database
ND: Not Detected
