# Supplementary material for: Whole-genome sequencing of phenotypically distinct inflammatory breast cancers reveals similar genomic alterations to non-inflammatory breast cancers
Source: Genome Med. 2021 Apr 26;13:70. doi: 10.1186/s13073-021-00879-x (PMC8077918; doi:10.1186/s13073-021-00879-x)
Supplement: Supplementary file 8 — Additional file 8: Table S7. Summary of previously published IBC studies. [file 13073_2021_879_MOESM8_ESM.xlsx]

## Sheet: Sheet1
			Subtypes					Sequencing Panel			Gene Mutation Frequency
Reference	PMID	Number of IBC cases	HR-/HER2- (triple-negative)	HR-/HER2+	HR+/HER2+	HR+/HER2-	Tumor/Normal speciments	Number of genes	Genomic regions	Coverage	TP53	PIK3CA
#7	26458824	53	0.39	0.25		NA	Tumors only	236	coding exons & introns for 19 genes	800X	0.62	0.28
#8	28243898	24	0.375	0.083	0.125	0.417	Tumors only	50	hot-spot-region	250X	0.75	0.417
#9	30086764	156	0.327	0.212	0.064	0.397	Tumors only	91	coding exons & intron-exon boundaries	100X	0.43	0.295
This study	NA	20	0.4	0.2	0.05	0.35	Tumors and normals	>20,000	Entire genome: all exons and introns	60X; 40X	0.35	0.05
